# Supplementary material for: Enhancing tomato fruit antioxidant potential through hydrogen nanobubble irrigation
Source: Hortic Res. 2024 Apr 16;11(6):uhae111. doi: 10.1093/hr/uhae111 (PMC11186064; doi:10.1093/hr/uhae111)
Supplement: Web_Material_uhae111 [file web_material_uhae111.zip]

Archive with 2 entries (2 files):
- Supplementary Data-highlight.docx
- Supplementary Data-without mark.docx
